# Supplementary material for: Transsynaptic degeneration of ventral horn motor neurons exists but plays a minor role in lower motor system dysfunction in acute ischemic rats
Source: PLoS One. 2024 Apr 26;19(4):e0298006. doi: 10.1371/journal.pone.0298006 (PMC11051614; doi:10.1371/journal.pone.0298006)
Supplement: S1 File — (XLSX) [file pone.0298006.s002.xlsx]

## Sheet: mNSS
modified neurologic severity score
groups	baseline	day-1	day-7	day-14
sham 1	0	0	0
sham 2	0	0	0
sham 3	0	0	0
sham 4	0	0	0
sham 5	0	0	0
MCAO-7d 1	0	4	2
MCAO-7d 2	0	3	2
MCAO-7d 3	0	6	3
MCAO-7d 4	0	4	2
MCAO-7d 5	0	4	3
MCAO-14d 1	0	3	1	0
MCAO-14d 2	0	4	2	1
MCAO-14d 3	0	3	1	1
MCAO-14d 4	0	5	3	2
MCAO-14d 5	0	4	3	1

## Sheet: CMAP
CMAP amplitudes
	baseline		day-1		day-7		day-14
groups	ipsi	contra	ipsi	contra	ipsi	contra	ipsi	contra
sham 1	55.2	52.9	56	56.9	50.8	53.3	51.5	50.2
sham 2	44.8	44.3	42.6	45	47.9	43	48.7	45.7
sham 3	38.7	41.3	39.7	40.2	39.8	41.2	40.9	39.5
sham 4	47.4	46.1	48.5	47.2	48.6	48.4	44.7	44.5
sham 5	43.3	42.1	42.9	41.9	41.1	43.8	44.2	40
MCAO-7d 1	45	42.5	41.5	41.4	42.2	30.7
MCAO-7d 2	41.6	42.8	42.1	39.3	37.6	32.8
MCAO-7d 3	43.2	43.4	44.6	43.7	43.5	32
MCAO-7d 4	43.6	43.1	39.9	43.9	46.6	35.4
MCAO-7d 5	51.1	50.4	53.7	52.4	47.2	38
MCAO-14d 1	51.4	48.7	48.9	49	45.1	35.4	42.8	39.2
MCAO-14d 2	49.6	47.6	49.3	49.5	48.8	40	48.4	47.1
MCAO-14d 3	42.7	42	47.5	39.8	39.2	32.5	44.1	35.7
MCAO-14d 4	43.3	45.2	44.2	45	40.8	34.6	44.9	40.1
MCAO-14d 5	38.8	38	37.8	38.9	37.3	29	37.4	35.5
